# Supplementary material for: Association between the Number of Days/Week of Different Levels of Physical Activity and Chronic Pain in People of Different Races: A Mendelian Randomization Study
Source: J Pers Med. 2023 Dec 29;14(1):50. doi: 10.3390/jpm14010050 (PMC10821097; doi:10.3390/jpm14010050)
Supplement: Supplementary file 1 [file jpm-14-00050-s001.zip]

Archive with 1 entries (1 files):
- jpm-2756998-supplementary.xlsx
