# Supplementary material for: Association between the Number of Days/Week of Different Levels of Physical Activity and Chronic Pain in People of Different Races: A Mendelian Randomization Study
Source: J Pers Med. 2023 Dec 29;14(1):50. doi: 10.3390/jpm14010050 (PMC10821097; doi:10.3390/jpm14010050)
Supplement: Supplementary file 1 [file jpm-14-00050-s001.zip › jpm-2756998-supplementary.xlsx]

## Sheet: ukb-a-506
Name	SNP	EAF	beta	SE	N	R2	F
	rs10045921	0.599935	0.0253388	0.0048952	331654	8.07813e-05	26.7934
	rs10058056	0.861706	0.029717	0.00691404	331654	5.56976e-05	18.4733
	rs10151527	0.263784	-0.0234207	0.00538692	331654	5.69913e-05	18.9024
	rs1018548	0.426966	0.0238696	0.00479433	331654	7.47337e-05	24.7874
	rs10252073	0.0609403	-0.0442566	0.00993174	331654	5.98679e-05	19.8565
	rs1043009	0.377212	-0.0231141	0.00490069	331654	6.70695e-05	22.2452
	rs10764344	0.644889	0.0206926	0.00497499	331654	5.216e-05	17.2999
	rs10874979	0.232969	-0.0284664	0.00567697	331654	7.58078e-05	25.1437
	rs10954811	0.264593	0.0239815	0.00539746	331654	5.952e-05	19.7411
	rs10969994	0.332986	-0.0220951	0.00505312	331654	5.76451e-05	19.1192
	rs10972030	0.63578	-0.0214081	0.00492569	331654	5.69524e-05	18.8895
	rs11133132	0.434629	0.0232771	0.00478763	331654	7.1269e-05	23.6382
	rs1113494	0.296764	-0.0242674	0.00518955	331654	6.59285e-05	21.8668
	rs111672077	0.0140629	-0.104994	0.0202179	331654	8.13086e-05	26.9683
	rs111814624	0.136738	0.0310754	0.00724641	331654	5.5447e-05	18.3901
	rs112181367	0.0265911	-0.0679235	0.0148643	331654	6.29562e-05	20.8809
	rs113368915	0.1668	0.0292586	0.00649137	331654	6.12523e-05	20.3157
	rs115047542	0.0405176	-0.0531891	0.0125089	331654	5.45128e-05	18.0802
	rs115352881	0.0177343	-0.0756912	0.0179697	331654	5.34935e-05	17.7422
	rs115885520	0.0555162	0.0485488	0.0104702	331654	6.48237e-05	21.5003
	rs11647652	0.536805	-0.024954	0.00477569	331654	8.23165e-05	27.3027
	rs116512235	0.0352403	-0.0675109	0.0129409	331654	8.20537e-05	27.2155
	rs11687875	0.340603	-0.0221753	0.00503548	331654	5.84718e-05	19.3934
	rs11718210	0.143081	0.0317258	0.00681855	331654	6.52721e-05	21.649
	rs11722185	0.193309	-0.0266195	0.00599761	331654	5.93926e-05	19.6988
	rs117232390	0.0232222	0.0695097	0.015762	331654	5.86351e-05	19.4476
	rs12150430	0.324166	-0.0233695	0.0050902	331654	6.35501e-05	21.0779
	rs12154082	0.135728	0.0300906	0.00696911	331654	5.62079e-05	18.6425
	rs12300445	0.23868	0.0244425	0.00556113	331654	5.82445e-05	19.318
	rs12326933	0.346632	-0.0204309	0.00499487	331654	5.04452e-05	16.7311
	rs12420022	0.118684	0.0330518	0.00735899	331654	6.08194e-05	20.1721
	rs12456492	0.312539	0.0248381	0.00511436	331654	7.11112e-05	23.5859
	rs12464085	0.324248	-0.0224048	0.0050662	331654	5.89667e-05	19.5576
	rs12568280	0.388366	0.0254434	0.00487452	331654	8.21421e-05	27.2448
	rs1269653	0.410823	-0.0201605	0.00483753	331654	5.23657e-05	17.3681
	rs1285646	0.0765853	0.0397303	0.00902758	331654	5.8397e-05	19.3686
	rs12950658	0.756024	-0.0230278	0.00551915	331654	5.24871e-05	17.4084
	rs12953096	0.176947	-0.0263839	0.00629714	331654	5.29277e-05	17.5545
	rs12979056	0.458487	0.0281373	0.00476719	331654	0.000105029	34.8367
	rs13048798	0.227418	0.0236571	0.00580446	331654	5.00832e-05	16.611
	rs13068206	0.490952	-0.0203689	0.00474424	331654	5.55767e-05	18.4331
	rs13217795	0.707582	-0.0229714	0.00521142	331654	5.85804e-05	19.4294
	rs13250675	0.355634	0.0208065	0.00497983	331654	5.26333e-05	17.4569
	rs13407828	0.413658	-0.021109	0.00481514	331654	5.79438e-05	19.2183
	rs1396004	0.532933	-0.0229082	0.00474899	331654	7.01558e-05	23.269
	rs140023915	0.314188	0.022094	0.00510806	331654	5.64062e-05	18.7083
	rs1410840	0.187382	0.0263659	0.00612404	331654	5.58856e-05	18.5356
	rs1448681	0.539797	0.0236623	0.00480681	331654	7.30606e-05	24.2325
	rs1452125	0.620112	0.0273601	0.00488845	331654	9.44423e-05	31.325
	rs1455343	0.38195	0.0284927	0.00493298	331654	0.000100582	33.3615
	rs1608718	0.282845	-0.0233628	0.00527563	331654	5.91276e-05	19.6109
	rs1625425	0.777031	0.0277872	0.00571347	331654	7.13138e-05	23.653
	rs1640700	0.505922	-0.0217305	0.00473742	331654	6.3437e-05	21.0404
	rs1664233	0.548683	-0.0201737	0.00477626	331654	5.37881e-05	17.8399
	rs17019771	0.208746	0.0243421	0.00592099	331654	5.09589e-05	16.9015
	rs17177826	0.211805	-0.0242132	0.00584413	331654	5.17555e-05	17.1657
	rs17256211	0.650092	-0.0209	0.00499243	331654	5.28397e-05	17.5253
	rs17477236	0.30977	0.027394	0.00513065	331654	8.59495e-05	28.5078
	rs1752221	0.41873	-0.0229467	0.00480982	331654	6.86227e-05	22.7604
	rs1884565	0.453076	0.0219342	0.00493283	331654	5.96129e-05	19.7719
	rs1897365	0.399257	-0.0221005	0.00484796	331654	6.26576e-05	20.7818
	rs217627	0.842215	0.0364095	0.00651592	331654	9.41351e-05	31.223
	rs2305538	0.514045	-0.0210068	0.00475071	331654	5.89511e-05	19.5524
	rs2349945	0.363499	-0.0205649	0.00493267	331654	5.2406e-05	17.3815
	rs2358547	0.380028	0.0200662	0.00488157	331654	5.09453e-05	16.897
	rs2386818	0.134854	-0.0298284	0.0070584	331654	5.38442e-05	17.8585
	rs2483629	0.155359	0.027716	0.00655556	331654	5.38931e-05	17.8747
	rs2585783	0.455556	-0.0231376	0.00480893	331654	6.9795e-05	23.1493
	rs2673550	0.425626	0.0200521	0.00486173	331654	5.12897e-05	17.0112
	rs2725074	0.511431	0.0203136	0.00475799	331654	5.49563e-05	18.2274
	rs2727954	0.611583	-0.0229632	0.00488401	331654	6.66496e-05	22.1059
	rs2817159	0.158296	-0.027619	0.00669644	331654	5.12886e-05	17.0108
	rs28291	0.32116	-0.0231557	0.00511378	331654	6.18187e-05	20.5036
	rs2833986	0.492645	-0.0201961	0.00474016	331654	5.47318e-05	18.1529
	rs2843157	0.127005	-0.0330458	0.00720236	331654	6.34702e-05	21.0514
	rs2988070	0.419588	-0.0234918	0.0048414	331654	7.09863e-05	23.5444
	rs3004179	0.597524	0.0307177	0.00483568	331654	0.000121653	40.3515
	rs3120184	0.893604	-0.0381887	0.00776808	331654	7.28661e-05	24.1679
	rs34433646	0.613151	-0.0200107	0.00486928	331654	5.09199e-05	16.8886
	rs34457379	0.346878	-0.0214283	0.00497073	331654	5.60306e-05	18.5837
	rs34654885	0.345615	0.0289933	0.00497451	331654	0.000102415	33.9697
	rs34782816	0.151861	-0.0284242	0.00662943	331654	5.54262e-05	18.3832
	rs35557848	0.240606	0.0265143	0.00556378	331654	6.84708e-05	22.71
	rs3824795	0.0997215	-0.0405536	0.00795407	331654	7.8372e-05	25.9943
	rs408466	0.226039	-0.0250002	0.00567235	331654	5.85666e-05	19.4249
	rs4141443	0.235726	0.022623	0.00557793	331654	4.95961e-05	16.4495
	rs4617798	0.535406	0.020015	0.00478037	331654	5.28543e-05	17.5301
	rs4684453	0.104613	-0.0323131	0.007825	331654	5.1414e-05	17.0524
	rs4724630	0.612367	-0.0207716	0.00487466	331654	5.47447e-05	18.1572
	rs4747275	0.483062	0.0206778	0.00489155	331654	5.38774e-05	17.8695
	rs4759082	0.365978	0.0245165	0.00494476	331654	7.41155e-05	24.5824
	rs57126358	0.0231777	0.0643147	0.0158235	331654	4.98091e-05	16.5201
	rs59088314	0.286592	-0.0236096	0.00525487	331654	6.08614e-05	20.186
	rs60368176	0.320511	-0.0221313	0.00508909	331654	5.70195e-05	18.9117
	rs62034143	0.417832	0.0214574	0.00482527	331654	5.96211e-05	19.7746
	rs62130043	0.655114	0.0229135	0.00503011	331654	6.25627e-05	20.7503
	rs62172156	0.374979	-0.027953	0.00490091	331654	9.80789e-05	32.5313
	rs622233	0.393499	-0.019833	0.00487833	331654	4.98342e-05	16.5284
	rs62313313	0.103887	-0.0416554	0.00789413	331654	8.39484e-05	27.844
	rs62447142	0.124575	0.0304878	0.00718165	331654	5.43369e-05	18.0219
	rs627685	0.303355	0.0308077	0.00519268	331654	0.000106122	35.1992
	rs6454477	0.678104	0.0208418	0.00508069	331654	5.07362e-05	16.8276
	rs6484082	0.510439	-0.0221679	0.00474646	331654	6.57651e-05	21.8126
	rs6598552	0.97665	0.0718481	0.0157644	331654	6.26272e-05	20.7717
	rs6658648	0.334586	0.0266571	0.00503949	331654	8.43589e-05	27.9801
	rs6815814	0.205671	-0.024729	0.00591099	331654	5.27697e-05	17.5021
	rs6902000	0.470372	-0.0213063	0.00475495	331654	6.05358e-05	20.0781
	rs6938854	0.140967	0.030767	0.00681642	331654	6.14251e-05	20.373
	rs6995820	0.043848	0.0508224	0.0116553	331654	5.73262e-05	19.0134
	rs7049025	0.174676	0.0282733	0.00625312	331654	6.16378e-05	20.4436
	rs7097986	0.0522318	-0.0439013	0.0107687	331654	5.01096e-05	16.6198
	rs713733	0.507457	-0.0228582	0.00475632	331654	6.96348e-05	23.0961
	rs7146634	0.428722	-0.022741	0.00478552	331654	6.80842e-05	22.5818
	rs72644701	0.167889	0.0268186	0.00637464	331654	5.33645e-05	17.6994
	rs72681652	0.158565	-0.027867	0.00651261	331654	5.52028e-05	18.3091
	rs72727520	0.109005	0.0336532	0.00760273	331654	5.90749e-05	19.5935
	rs72876513	0.169452	-0.0279114	0.00637749	331654	5.77502e-05	19.1541
	rs72925077	0.162968	-0.0277854	0.00644185	331654	5.60922e-05	18.6041
	rs72931435	0.246372	-0.0292809	0.00549478	331654	8.56142e-05	28.3966
	rs73000983	0.190312	0.027577	0.00604804	331654	6.26834e-05	20.7904
	rs7457024	0.238594	0.0266861	0.00558361	331654	6.88692e-05	22.8422
	rs75645041	0.148773	0.0286266	0.00667698	331654	5.54205e-05	18.3813
	rs7577014	0.705096	0.0312821	0.00524284	331654	0.000107331	35.6005
	rs7599402	0.221441	0.026773	0.00576408	331654	6.5046e-05	21.574
	rs7601224	0.453542	-0.0241821	0.00480662	331654	7.63115e-05	25.3108
	rs76134290	0.184034	0.0295664	0.00613614	331654	6.99988e-05	23.2169
	rs76245453	0.00119366	-0.375885	0.0758357	331654	7.40705e-05	24.5674
	rs76291069	0.14609	-0.0304703	0.00677474	331654	6.09897e-05	20.2286
	rs77421572	0.00747778	-0.126105	0.0280886	331654	6.07705e-05	20.1559
	rs7771546	0.900544	-0.0321052	0.00790263	331654	4.97623e-05	16.5046
	rs7854745	0.662036	-0.0228547	0.00501262	331654	6.26771e-05	20.7883
	rs790564	0.72095	0.0265869	0.00531269	331654	7.55072e-05	25.044
	rs80235161	0.0213539	-0.0671382	0.0163796	331654	5.06554e-05	16.8008
	rs8108461	0.571781	0.0214001	0.00480646	331654	5.97681e-05	19.8234
	rs840788	0.0373756	-0.0574512	0.0124877	331654	6.38146e-05	21.1656
	rs854764	0.613839	-0.0206532	0.00488278	331654	5.39426e-05	17.8911
	rs9264533	0.810238	-0.0255744	0.00603457	331654	5.41514e-05	17.9604
	rs9314636	0.059281	0.0433137	0.01003	331654	5.62262e-05	18.6486
	rs9390199	0.184553	0.025688	0.00613415	331654	5.28742e-05	17.5368
	rs9489520	0.258637	0.0221677	0.00544208	331654	5.0027e-05	16.5924
	rs9537565	0.0974187	-0.0371192	0.00798497	331654	6.51534e-05	21.6097
	rs9539393	0.24286	0.0237528	0.00554683	331654	5.5288e-05	18.3374
	rs9583153	0.307734	0.0213941	0.00515767	331654	5.18768e-05	17.2059
	rs9644551	0.0922319	-0.0418255	0.00818592	331654	7.87096e-05	26.1063
	rs9688977	0.146486	-0.0285714	0.0067197	331654	5.45073e-05	18.0784
	rs972099	0.75436	-0.0225106	0.00553297	331654	4.99058e-05	16.5522
	rs993884	0.366349	-0.0320829	0.0049367	331654	0.000127331	42.2349
	rs9993794	0.489339	-0.0209692	0.00473486	331654	5.91342e-05	19.6131

## Sheet: ukb-a-508
Name	SNP	eaf.exposure	beta.exposure	se.exposure	samplesize.exposure	R2	F
	rs1008833	0.143868	0.0416558	0.00828705	321309	7.8631e-05	25.2667
	rs10098073	0.476118	0.0323219	0.00584855	321309	9.50459e-05	30.5418
	rs1009984	0.847338	-0.0393473	0.00808899	321309	7.36354e-05	23.6613
	rs10119166	0.169745	0.0331643	0.00778258	321309	5.65128e-05	18.159
	rs1014105	0.721851	-0.0275308	0.00652825	321309	5.53474e-05	17.7845
	rs10145629	0.597686	0.0271565	0.00597352	321309	6.43185e-05	20.6673
	rs1017914	0.614573	0.0277863	0.00598761	321309	6.70197e-05	21.5353
	rs1036800	0.787028	-0.0341724	0.00721666	321309	6.97791e-05	22.4221
	rs10493861	0.255583	0.0275889	0.00669029	321309	5.29216e-05	17.005
	rs10743303	0.803778	0.0302155	0.00736883	321309	5.23259e-05	16.8136
	rs10800599	0.242384	0.0277699	0.00678814	321309	5.20837e-05	16.7357
	rs1081158	0.584385	0.0313001	0.0059144	321309	8.71584e-05	28.007
	rs10828328	0.278023	-0.0282286	0.00650845	321309	5.8543e-05	18.8114
	rs11079129	0.650293	0.0267721	0.00611685	321309	5.96157e-05	19.1561
	rs1112170	0.515813	0.0259522	0.00582485	321309	6.17773e-05	19.8507
	rs11170517	0.136928	-0.0369766	0.00846391	321309	5.93968e-05	19.0857
	rs111845115	0.03531	-0.0734159	0.0158441	321309	6.6818e-05	21.4705
	rs11191205	0.18074	0.0332382	0.00760147	321309	5.95019e-05	19.1195
	rs11240481	0.837366	-0.0354314	0.00788485	321309	6.28405e-05	20.1924
	rs113520408	0.283543	-0.0332102	0.00646856	321309	8.20293e-05	26.3588
	rs1158541	0.359277	-0.0249327	0.00610498	321309	5.19069e-05	16.6789
	rs11592926	0.580458	-0.0258422	0.00591114	321309	5.94796e-05	19.1123
	rs11622728	0.183846	0.0347488	0.00777838	321309	6.21086e-05	19.9572
	rs11685586	0.577159	-0.026178	0.00587465	321309	6.17958e-05	19.8567
	rs11853727	0.566584	-0.0242271	0.0058727	321309	5.29641e-05	17.0186
	rs11913445	0.167716	-0.0404071	0.00784231	321309	8.26168e-05	26.5476
	rs12128881	0.0820999	0.0460179	0.0106434	321309	5.81761e-05	18.6935
	rs12245776	0.116184	-0.0385514	0.00911638	321309	5.5653e-05	17.8827
	rs12336338	0.246065	0.0281856	0.00676654	321309	5.39977e-05	17.3508
	rs12419325	0.176922	-0.037348	0.00768797	321309	7.3444e-05	23.5998
	rs12464060	0.158848	-0.0337788	0.00797551	321309	5.58244e-05	17.9378
	rs12532751	0.213034	-0.030446	0.00710002	321309	5.7226e-05	18.3882
	rs12539177	0.369332	-0.0256637	0.00602204	321309	5.65202e-05	18.1614
	rs12540633	0.572333	-0.0242966	0.00593039	321309	5.22371e-05	16.785
	rs12588059	0.315725	0.031069	0.00629066	321309	7.59113e-05	24.3927
	rs12601569	0.621995	-0.0263639	0.00600684	321309	5.99485e-05	19.263
	rs12692667	0.278619	0.027545	0.00652512	321309	5.54577e-05	17.8199
	rs12742498	0.26486	0.0297795	0.00662107	321309	6.29547e-05	20.2291
	rs12873277	0.0582757	-0.0504829	0.0123735	321309	5.18034e-05	16.6457
	rs12979056	0.458487	0.0240284	0.00584653	321309	5.25663e-05	16.8908
	rs13002947	0.848521	-0.0331558	0.00812674	321309	5.18013e-05	16.645
	rs13059877	0.0172732	0.106845	0.0228256	321309	6.81886e-05	21.911
	rs13109601	0.642603	-0.026799	0.00605298	321309	6.10027e-05	19.6018
	rs13109770	0.509964	-0.0241668	0.00581645	321309	5.3725e-05	17.2631
	rs13194995	0.364581	0.0290859	0.00604244	321309	7.21084e-05	23.1706
	rs13294021	0.45161	0.027159	0.00582923	321309	6.75543e-05	21.7071
	rs1377841	0.730886	0.0283442	0.00656948	321309	5.7932e-05	18.615
	rs150001810	0.0330102	0.0727939	0.0164998	321309	6.05736e-05	19.4639
	rs1578499	0.613062	-0.0261675	0.00602946	321309	5.86164e-05	18.835
	rs16868993	0.156236	-0.0384021	0.0080274	321309	7.12207e-05	22.8853
	rs16977484	0.146528	0.0376186	0.00821305	321309	6.52898e-05	20.9794
	rs17005939	0.282539	0.0286801	0.00645717	321309	6.13942e-05	19.7276
	rs1921981	0.327966	-0.0309986	0.00623993	321309	7.68013e-05	24.6787
	rs196005	0.946067	-0.0535174	0.0129105	321309	5.34759e-05	17.1831
	rs2009578	0.293242	0.0264935	0.00638789	321309	5.35325e-05	17.2013
	rs2062507	0.390724	0.0275551	0.00598413	321309	6.59858e-05	21.2031
	rs2108813	0.451615	-0.0246004	0.00585001	321309	5.50331e-05	17.6835
	rs2246122	0.55053	0.0282561	0.00586265	321309	7.22907e-05	23.2292
	rs2279261	0.732722	-0.031408	0.00656976	321309	7.11259e-05	22.8549
	rs2331994	0.272963	0.0279438	0.00651132	321309	5.73172e-05	18.4175
	rs2356197	0.92775	0.0463534	0.0112441	321309	5.28893e-05	16.9946
	rs2504816	0.686125	-0.025539	0.00627393	321309	5.15683e-05	16.5701
	rs2553246	0.474677	0.0264251	0.00583122	321309	6.39093e-05	20.5358
	rs26049	0.87865	0.0402421	0.00892876	321309	6.32162e-05	20.3131
	rs2624842	0.870486	0.0354472	0.0086728	321309	5.19876e-05	16.7048
	rs2643844	0.0368462	-0.0649336	0.0155081	321309	5.45601e-05	17.5315
	rs2643885	0.234328	-0.0289581	0.00690047	321309	5.4807e-05	17.6108
	rs2764261	0.627119	-0.0291384	0.00601987	321309	7.29126e-05	23.429
	rs2846695	0.186894	0.0324593	0.0074705	321309	5.87531e-05	18.8789
	rs2884117	0.580749	0.0241945	0.00588544	321309	5.25932e-05	16.8995
	rs2894796	0.0465348	-0.0596021	0.013769	321309	5.83136e-05	18.7377
	rs2916148	0.458941	0.0244296	0.00590712	321309	5.32274e-05	17.1032
	rs2988004	0.443252	0.031995	0.00590767	321309	9.12787e-05	29.3311
	rs3095326	0.1519	-0.049893	0.00809849	321309	0.000118113	37.955
	rs3106091	0.662409	-0.031429	0.00615559	321309	8.11267e-05	26.0687
	rs326019	0.143931	0.0353484	0.00830092	321309	5.64338e-05	18.1336
	rs34775997	0.138669	-0.0421424	0.00842661	321309	7.78352e-05	25.0109
	rs35024348	0.269024	0.0279635	0.00657246	321309	5.63352e-05	18.1019
	rs35240221	0.131922	0.0388145	0.00862383	321309	6.30431e-05	20.2575
	rs35590073	0.086836	0.0461909	0.0103252	321309	6.22825e-05	20.013
	rs3758813	0.458757	-0.0237244	0.00584726	321309	5.12319e-05	16.462
	rs3792347	0.0994828	-0.0411118	0.0097534	321309	5.52935e-05	17.7672
	rs3922616	0.451593	-0.0251724	0.00591673	321309	5.63298e-05	18.1002
	rs429358	0.156331	0.0436403	0.00800515	321309	9.24855e-05	29.719
	rs4597192	0.553446	-0.0242191	0.00583953	321309	5.35321e-05	17.2012
	rs4675290	0.726435	0.0289385	0.00654582	321309	6.08239e-05	19.5443
	rs4687736	0.269544	0.0291191	0.00658264	321309	6.08985e-05	19.5683
	rs4721089	0.785286	-0.032423	0.00709562	321309	6.49792e-05	20.8796
	rs4809849	0.49781	0.0269299	0.00584363	321309	6.60925e-05	21.2374
	rs4872393	0.22573	0.0284362	0.00697181	321309	5.17734e-05	16.636
	rs4886868	0.585181	0.0320533	0.00597632	321309	8.95192e-05	28.7657
	rs488769	0.340716	-0.0264188	0.00614529	321309	5.75166e-05	18.4816
	rs4899992	0.660625	-0.0280262	0.00616554	321309	6.43036e-05	20.6625
	rs4930321	0.180644	-0.033974	0.0076098	321309	6.20293e-05	19.9317
	rs4957697	0.430603	-0.0293167	0.00587846	321309	7.7401e-05	24.8714
	rs4977630	0.57011	-0.025142	0.00590922	321309	5.63368e-05	18.1024
	rs55800121	0.0288583	-0.0783813	0.0174414	321309	6.2851e-05	20.1957
	rs56252460	0.574705	-0.0247586	0.0059447	321309	5.39816e-05	17.3456
	rs56808719	0.305186	0.0272633	0.00635719	321309	5.72372e-05	18.3918
	rs56923752	0.0237278	0.0821618	0.0191574	321309	5.72426e-05	18.3935
	rs57261959	0.0702612	0.0557539	0.0114856	321309	7.33311e-05	23.5635
	rs59159806	0.0977479	0.0415091	0.00977897	321309	5.60729e-05	18.0176
	rs598514	0.581762	0.0326369	0.00590649	321309	9.50156e-05	30.5321
	rs59896270	0.185324	-0.0323197	0.00780359	321309	5.33826e-05	17.1531
	rs603250	0.445784	-0.0299731	0.00589485	321309	8.04563e-05	25.8532
	rs61788397	0.161636	0.0390103	0.00790675	321309	7.57542e-05	24.3422
	rs62262433	0.62592	0.0287654	0.00601444	321309	7.11863e-05	22.8743
	rs632859	0.443298	0.024858	0.00588249	321309	5.55729e-05	17.8569
	rs6455174	0.436492	0.0264387	0.00587927	321309	6.29337e-05	20.2223
	rs6498312	0.372375	0.0247632	0.00604018	321309	5.2308e-05	16.8078
	rs6670908	0.135371	0.0447724	0.0085977	321309	8.43911e-05	27.1177
	rs6743932	0.196679	0.0339018	0.00733892	321309	6.64094e-05	21.3392
	rs6748798	0.010178	0.118893	0.0291889	321309	5.16335e-05	16.5911
	rs6755940	0.642539	0.0259892	0.00607591	321309	5.69397e-05	18.2962
	rs6763152	0.878438	0.0402011	0.00894292	321309	6.28879e-05	20.2076
	rs6810866	0.219635	-0.0299133	0.00715674	321309	5.4369e-05	17.4701
	rs6819429	0.658777	-0.0296995	0.00614346	321309	7.27307e-05	23.3706
	rs6955240	0.389995	-0.0330464	0.00596806	321309	9.54152e-05	30.6605
	rs7075591	0.351958	-0.024746	0.00609314	321309	5.13313e-05	16.494
	rs7229874	0.2172	-0.0398627	0.00711577	321309	9.76617e-05	31.3825
	rs72639967	0.0877049	0.0439139	0.0103099	321309	5.64609e-05	18.1423
	rs727428	0.556314	-0.0261056	0.00585121	321309	6.19478e-05	19.9055
	rs72781661	0.0356644	-0.071898	0.0158469	321309	6.40611e-05	20.5846
	rs72835977	0.165029	0.0325358	0.00784746	321309	5.34957e-05	17.1895
	rs72992744	0.111762	-0.0427779	0.00931298	321309	6.56614e-05	21.0989
	rs73107853	0.270275	-0.0267734	0.00656562	321309	5.175e-05	16.6285
	rs73131155	0.114732	-0.0414277	0.00914658	321309	6.3843e-05	20.5145
	rs73476776	0.0146012	-0.101598	0.0241992	321309	5.48557e-05	17.6265
	rs73912051	0.0634002	-0.0522634	0.0119782	321309	5.92466e-05	19.0375
	rs74041212	0.026772	-0.0896872	0.0181085	321309	7.63379e-05	24.5298
	rs7446197	0.713889	0.027796	0.00655845	321309	5.59004e-05	17.9622
	rs75409744	0.0836835	-0.0450528	0.0105603	321309	5.66427e-05	18.2007
	rs7547947	0.283669	0.0316221	0.00650998	321309	7.3429e-05	23.595
	rs75530200	0.207469	-0.0301565	0.00719213	321309	5.47142e-05	17.581
	rs7577014	0.705096	0.0309113	0.00642949	321309	7.19329e-05	23.1142
	rs7601224	0.453542	-0.0255887	0.00589359	321309	5.86662e-05	18.851
	rs7623789	0.432701	-0.0319055	0.00587147	321309	9.18913e-05	29.528
	rs76482393	0.187398	0.0313227	0.00746422	321309	5.48028e-05	17.6095
	rs77435885	0.219962	-0.0291038	0.00702303	321309	5.34447e-05	17.1731
	rs7752202	0.142936	-0.0338895	0.00829771	321309	5.19121e-05	16.6806
	rs77742115	0.13945	0.0398208	0.00839945	321309	6.99463e-05	22.4758
	rs78173617	0.012718	0.115014	0.0261656	321309	6.013e-05	19.3213
	rs7839585	0.432363	0.0271148	0.00589742	321309	6.57866e-05	21.1391
	rs78538125	0.0130665	0.12047	0.0256904	321309	6.84327e-05	21.9894
	rs79047930	0.0148518	-0.104683	0.0239398	321309	5.95062e-05	19.1209
	rs7935124	0.151863	-0.0359683	0.00814452	321309	6.06959e-05	19.5032
	rs80350589	0.101978	-0.0424076	0.00962927	321309	6.03603e-05	19.3954
	rs8050103	0.47144	-0.0249526	0.00584317	321309	5.67528e-05	18.2361
	rs8062490	0.420581	-0.0261691	0.00592893	321309	6.06283e-05	19.4815
	rs8109886	0.413462	-0.0248558	0.00603355	321309	5.28158e-05	16.971
	rs853199	0.640567	0.0263496	0.00605138	321309	5.90053e-05	18.9599
	rs865324	0.712189	0.0309835	0.00645376	321309	7.17268e-05	23.048
	rs884663	0.131161	-0.0411541	0.0087183	321309	6.93441e-05	22.2823
	rs908758	0.420667	0.0245509	0.00589458	321309	5.39862e-05	17.3471
	rs909103	0.655985	0.0269641	0.00614532	321309	5.99148e-05	19.2522
	rs921917	0.589618	0.0275306	0.00591619	321309	6.73899e-05	21.6543
	rs9287382	0.172091	-0.0347266	0.00770667	321309	6.31889e-05	20.3043
	rs9316014	0.362399	-0.026729	0.00607716	321309	6.02026e-05	19.3447
	rs9345731	0.345771	0.0267085	0.0061197	321309	5.92775e-05	19.0474
	rs9372936	0.00713525	0.144204	0.034655	321309	5.38861e-05	17.3149
	rs9388171	0.52254	-0.0306189	0.00583251	321309	8.57646e-05	27.5591
	rs938964	0.690281	-0.0263668	0.00631933	321309	5.41784e-05	17.4088
	rs9402627	0.362852	0.0270231	0.00605936	321309	6.18966e-05	19.8891
	rs9521305	0.407795	0.0259953	0.00591514	321309	6.0105e-05	19.3133
	rs9646568	0.348578	0.0265532	0.00616863	321309	5.76645e-05	18.5291
	rs9906072	0.485818	-0.0255574	0.00621782	321309	5.25789e-05	16.8949
	rs9965195	0.639527	0.0315082	0.00608184	321309	8.35253e-05	26.8395
	rs997467	0.574305	0.0339904	0.00597522	321309	0.000100702	32.3595

## Sheet: ukb-a-511
Name	SNP	eaf.exposure	beta.exposure	se.exposure	samplesize.exposure	R2	F
	rs10085215	0.302369	0.0247283	0.00526126	321533	6.86995e-05	22.0905
	rs10094174	0.253058	-0.0239091	0.00557795	321533	5.71382e-05	18.3728
	rs10121636	0.269679	0.0228677	0.00547237	321533	5.43056e-05	17.4619
	rs10150432	0.184034	-0.0279687	0.00622315	321533	6.28161e-05	20.1986
	rs10243618	0.254663	-0.0238497	0.00555002	321533	5.74283e-05	18.4661
	rs10265132	0.2985	-0.0255234	0.00532113	321533	7.15505e-05	23.0074
	rs10272696	0.0799305	0.0412338	0.00896272	321533	6.58223e-05	21.1653
	rs1027736	0.220017	0.0252474	0.00581128	321533	5.87001e-05	18.875
	rs1043595	0.283564	-0.0298836	0.0053669	321533	9.64165e-05	31.0039
	rs10744028	0.90168	0.0375662	0.00849859	321533	6.07643e-05	19.5388
	rs10835360	0.380195	-0.0211357	0.0049587	321533	5.64999e-05	18.1675
	rs10837935	0.93189	-0.0399955	0.00957239	321533	5.42916e-05	17.4574
	rs10866696	0.0774617	0.0404856	0.00901805	321533	6.26792e-05	20.1546
	rs10953287	0.125823	0.0309395	0.00727276	321533	5.62831e-05	18.0978
	rs10986849	0.394036	0.0255804	0.00492581	321533	8.38682e-05	26.9685
	rs11065527	0.272462	-0.0248348	0.00563793	321533	6.03435e-05	19.4035
	rs1107744	0.691449	0.0217002	0.00524421	321533	5.32499e-05	17.1224
	rs11099882	0.347723	-0.0217644	0.00509013	321533	5.68572e-05	18.2824
	rs11125512	0.384398	-0.0206699	0.00495588	321533	5.40986e-05	17.3953
	rs112035188	0.153472	-0.0279349	0.00670461	321533	5.39881e-05	17.3598
	rs1120423	0.0109253	0.0954433	0.0233049	321533	5.21613e-05	16.7723
	rs11240353	0.176752	0.0296258	0.00631177	321533	6.85145e-05	22.031
	rs114140080	0.0607047	0.0438449	0.0102014	321533	5.74471e-05	18.4721
	rs11539637	0.525215	-0.0205678	0.00483764	321533	5.62158e-05	18.0761
	rs11643648	0.0745732	0.0410979	0.00921611	321533	6.18431e-05	19.8857
	rs11660103	0.359977	0.0217989	0.00505084	321533	5.79284e-05	18.6268
	rs11685614	0.944691	0.0437532	0.0105458	321533	5.35318e-05	17.2131
	rs11717310	0.458643	0.0221577	0.00483777	321533	6.52387e-05	20.9776
	rs11786707	0.3483	0.0244331	0.0051138	321533	7.09926e-05	22.828
	rs11799399	0.181357	-0.029824	0.00627876	321533	7.01662e-05	22.5622
	rs11913445	0.167716	-0.0284443	0.00650338	321533	5.94923e-05	19.1298
	rs12457045	0.498286	0.0197639	0.00486321	321533	5.13631e-05	16.5157
	rs12589731	0.272443	0.0251705	0.00541697	321533	6.71454e-05	21.5908
	rs12606181	0.446807	-0.0213111	0.0048609	321533	5.9776e-05	19.221
	rs12692667	0.278619	0.02802	0.00541148	321533	8.33763e-05	26.8103
	rs12873277	0.0582757	-0.0433686	0.0102604	321533	5.55613e-05	17.8657
	rs12933415	0.280168	-0.0241941	0.00540173	321533	6.23879e-05	20.0609
	rs13255921	0.116775	-0.032718	0.00763267	321533	5.71439e-05	18.3746
	rs1328145	0.938573	-0.0422998	0.0101064	321533	5.44797e-05	17.5179
	rs1333392	0.634627	0.0246286	0.00502779	321533	7.46221e-05	23.9951
	rs13420914	0.0581674	0.0470976	0.0103442	321533	6.44689e-05	20.7301
	rs1413917	0.125267	0.0307203	0.00732222	321533	5.47414e-05	17.602
	rs1420859	0.556926	0.0213238	0.00485633	321533	5.99599e-05	19.2801
	rs145812430	0.0364221	0.0596436	0.0130038	321533	6.54234e-05	21.037
	rs1461584	0.20601	0.0277663	0.00598872	321533	6.68518e-05	21.4964
	rs1490399	0.576658	0.0224856	0.00495441	321533	6.40578e-05	20.5979
	rs1491872	0.347826	0.0247265	0.00508849	321533	7.34328e-05	23.6127
	rs1609234	0.671233	0.0247866	0.00519292	321533	7.08524e-05	22.7828
	rs16839793	0.219347	0.0237221	0.00583063	321533	5.14787e-05	16.5528
	rs16840003	0.138122	0.031879	0.00703449	321533	6.38691e-05	20.5372
	rs16904946	0.0312931	0.0571153	0.0138242	321533	5.30855e-05	17.0696
	rs17071931	0.169487	-0.0266525	0.00646744	321533	5.28156e-05	16.9828
	rs17338135	0.43025	-0.0231306	0.00486996	321533	7.01564e-05	22.559
	rs17712118	0.0684121	0.043563	0.00977708	321533	6.17397e-05	19.8525
	rs1871015	0.350281	0.0211438	0.00507823	321533	5.39129e-05	17.3356
	rs1930771	0.285587	0.0217908	0.0053682	321533	5.12438e-05	16.4773
	rs2005617	0.625386	0.0307862	0.00497784	321533	0.000118947	38.2497
	rs2137282	0.293155	-0.0233276	0.00530219	321533	6.01974e-05	19.3565
	rs225374	0.41301	0.0211581	0.00513328	321533	5.28342e-05	16.9887
	rs2268647	0.521542	0.0231135	0.00482747	321533	7.12912e-05	22.924
	rs2423966	0.582677	-0.0201183	0.00493325	321533	5.17212e-05	16.6308
	rs2488222	0.348932	0.0237849	0.00506209	321533	6.86574e-05	22.077
	rs2500505	0.242529	0.0262532	0.00562747	321533	6.76836e-05	21.7638
	rs2643271	0.741774	-0.0238989	0.0055209	321533	5.82754e-05	18.7384
	rs2679549	0.125292	0.0309302	0.00732369	321533	5.54697e-05	17.8362
	rs2764261	0.627119	-0.0264846	0.00499195	321533	8.75352e-05	28.1477
	rs2922754	0.756848	-0.0234093	0.00562541	321533	5.38542e-05	17.3167
	rs2923765	0.426629	0.0213136	0.00491053	321533	5.85876e-05	18.8388
	rs2995765	0.395895	0.0213711	0.00492794	321533	5.84887e-05	18.807
	rs3019254	0.582344	-0.0246638	0.005056	321533	7.40028e-05	23.796
	rs34704253	0.204654	0.0269137	0.00605168	321533	6.15096e-05	19.7784
	rs34885389	0.252412	-0.0255987	0.00572557	321533	6.2165e-05	19.9892
	rs352257	0.747645	-0.0259273	0.00554659	321533	6.79528e-05	21.8504
	rs35320143	0.263835	-0.0227375	0.00552426	321533	5.26852e-05	16.9408
	rs35490354	0.165196	-0.0272196	0.00658776	321533	5.30933e-05	17.072
	rs35888615	0.149354	0.0312138	0.00679908	321533	6.55449e-05	21.0761
	rs3780334	0.557067	-0.0208956	0.00485291	321533	5.76573e-05	18.5397
	rs3781413	0.123526	-0.032745	0.00733188	321533	6.20307e-05	19.946
	rs3810496	0.613986	-0.0213372	0.00498036	321533	5.70825e-05	18.3548
	rs3818978	0.386488	-0.0201088	0.00494674	321533	5.13909e-05	16.5246
	rs3825429	0.0723593	-0.0443448	0.00973846	321533	6.44839e-05	20.7349
	rs384385	0.208337	-0.0244861	0.00593153	321533	5.29977e-05	17.0413
	rs41285674	0.0283497	-0.0654762	0.0147983	321533	6.08823e-05	19.5767
	rs4129989	0.0889356	-0.0369879	0.00848193	321533	5.91396e-05	19.0164
	rs4286166	0.318121	-0.0212281	0.00521383	321533	5.15538e-05	16.577
	rs429358	0.156331	0.0360595	0.0066364	321533	9.1814e-05	29.5238
	rs4312399	0.497491	-0.0202118	0.00483419	321533	5.43642e-05	17.4807
	rs4488509	0.446978	0.0231785	0.00495203	321533	6.81317e-05	21.9079
	rs4656035	0.728067	-0.022083	0.00541997	321533	5.16267e-05	16.6004
	rs4796966	0.163438	-0.0279952	0.00652589	321533	5.72318e-05	18.4028
	rs4864217	0.489361	-0.0213356	0.00482203	321533	6.08833e-05	19.577
	rs4965067	0.0944413	0.0348128	0.00826134	321533	5.52239e-05	17.7572
	rs505744	0.635588	-0.0211035	0.00500986	321533	5.51834e-05	17.7441
	rs525651	0.557128	-0.0227308	0.00485793	321533	6.80882e-05	21.894
	rs55893336	0.120202	0.0317817	0.00741882	321533	5.70735e-05	18.3519
	rs57298057	0.320108	-0.0227594	0.00516788	321533	6.03177e-05	19.3952
	rs5742915	0.461723	0.0248712	0.00483566	321533	8.22661e-05	26.4533
	rs6124882	0.054493	-0.0462162	0.0106564	321533	5.84947e-05	18.809
	rs61265548	0.13642	0.0322054	0.00706163	321533	6.46835e-05	20.7991
	rs61874768	0.181936	0.0276291	0.00627136	321533	6.03613e-05	19.4092
	rs62108099	0.559084	-0.0210865	0.00486252	321533	5.84838e-05	18.8054
	rs62314800	0.625835	0.02468	0.00500188	321533	7.57121e-05	24.3456
	rs6667222	0.252268	-0.0324384	0.00556298	321533	0.000105738	34.0017
	rs6747984	0.49792	0.0241556	0.00483831	321533	7.75156e-05	24.9256
	rs6767407	0.200267	-0.0312523	0.00602464	321533	8.36835e-05	26.9091
	rs6808371	0.581232	-0.0227178	0.00532256	321533	5.66554e-05	18.2175
	rs6955240	0.389995	-0.0317717	0.00494922	321533	0.000128152	41.2102
	rs7072776	0.723085	0.0251487	0.00540966	321533	6.72104e-05	21.6117
	rs71310407	0.243521	0.0234916	0.00561337	321533	5.44664e-05	17.5136
	rs71416885	0.0621428	0.0513938	0.0100449	321533	8.14084e-05	26.1775
	rs7153755	0.308104	0.0253245	0.00524522	321533	7.24932e-05	23.3105
	rs7188855	0.44271	-0.0219208	0.00484921	321533	6.35503e-05	20.4347
	rs7256006	0.510437	-0.0210334	0.00486842	321533	5.80486e-05	18.6655
	rs72630583	0.215567	0.0255251	0.00586608	321533	5.88827e-05	18.9337
	rs7309088	0.518802	-0.0225543	0.00483033	321533	6.78032e-05	21.8023
	rs73172845	0.201076	0.0278951	0.00610167	321533	6.49987e-05	20.9005
	rs73483564	0.0138924	0.0862354	0.0207568	321533	5.36786e-05	17.2603
	rs74000339	0.270889	0.0236008	0.00545467	321533	5.82191e-05	18.7203
	rs7440491	0.793033	0.0321346	0.00594738	321533	9.07882e-05	29.1939
	rs74550933	0.0815972	-0.0377279	0.0090759	321533	5.37399e-05	17.28
	rs749543	0.752069	0.0247534	0.00558666	321533	6.10539e-05	19.6319
	rs7560321	0.345419	0.0215958	0.00510325	321533	5.56923e-05	17.9078
	rs76998788	0.06995	-0.039961	0.009568	321533	5.42477e-05	17.4433
	rs7749823	0.151058	-0.0347101	0.00672993	321533	8.27235e-05	26.6004
	rs7804477	0.277875	0.0289712	0.00550667	321533	8.6078e-05	27.6791
	rs79502885	0.0877672	0.0422784	0.00864702	321533	7.43441e-05	23.9057
	rs7962710	0.54653	0.020565	0.00486223	321533	5.56335e-05	17.8889
	rs7978545	0.219755	0.0245382	0.00583884	321533	5.49266e-05	17.6616
	rs80353841	0.0440482	0.0506245	0.011871	321533	5.65584e-05	18.1863
	rs8139142	0.20084	-0.0271251	0.00649276	321533	5.42794e-05	17.4535
	rs8182162	0.613804	0.0227191	0.00495917	321533	6.52695e-05	20.9875
	rs829155	0.527514	-0.0232399	0.00499525	321533	6.7313e-05	21.6447
	rs9402039	0.0870465	0.0365276	0.00857126	321533	5.64811e-05	18.1614
	rs9579775	0.136425	-0.0297799	0.00731882	321533	5.14892e-05	16.5562
	rs9813590	0.375166	0.0208314	0.00499006	321533	5.41971e-05	17.427
	rs9881048	0.808926	0.0255413	0.00613695	321533	5.38681e-05	17.3212

## Sheet: ukb-e-864-AFR
Name	SNP	eaf.exposure	beta.exposure	se.exposure	N	R2	F
	rs10167756	0.9124	-0.2561	0.06082	8233	0.00214899	17.7264
	rs1024120	0.2376	0.1667	0.04026	8233	0.00207808	17.1403
	rs10838573	0.8752	-0.215	0.05157	8233	0.00210673	17.3771
	rs1088937	0.2905	-0.1662	0.03635	8233	0.00253276	20.9001
	rs10896446	0.4286	0.1434	0.03485	8233	0.00205231	16.9273
	rs10932347	0.1086	-0.2775	0.05613	8233	0.00295999	24.436
	rs10975810	0.7435	0.156	0.03793	8233	0.00205038	16.9113
	rs11211571	0.8061	0.1978	0.04223	8233	0.00265764	21.9333
	rs114501884	0.95445	0.3538	0.08618	8233	0.00204294	16.8499
	rs115958871	0.9823	0.5225	0.1245	8233	0.00213475	17.6087
	rs11727636	0.6492	-0.1515	0.03586	8233	0.00216325	17.8443
	rs117569090	0.97648	0.5217	0.1146	8233	0.00251086	20.7189
	rs117596209	0.97348	-0.5827	0.125	8233	0.00263249	21.7252
	rs12078329	0.7696	-0.1862	0.03898	8233	0.00276386	22.8124
	rs12334505	0.5891	0.184	0.03573	8233	0.00321081	26.5133
	rs12571280	0.7929	-0.1721	0.04083	8233	0.00215332	17.7622
	rs12593837	0.7078	-0.1805	0.04022	8233	0.00244034	20.1356
	rs12607271	0.8041	-0.1793	0.04226	8233	0.0021817	17.9968
	rs12634243	0.6619	0.1693	0.03822	8233	0.00237761	19.6167
	rs13073265	0.8743	-0.2072	0.05095	8233	0.00200476	16.5343
	rs13183458	0.8284	-0.2073	0.04695	8233	0.00236234	19.4905
	rs1400589	0.0198	-0.5446	0.1196	8233	0.00251213	20.7294
	rs1434709	0.6001	-0.1386	0.03392	8233	0.00202384	16.692
	rs147968777	0.98831	0.6595	0.1606	8233	0.00204405	16.859
	rs16870725	0.98992	0.829	0.2034	8233	0.0020136	16.6074
	rs16896199	0.8579	0.2117	0.05169	8233	0.00203323	16.7696
	rs17122607	0.95942	0.4232	0.08291	8233	0.00315462	26.0479
	rs17263407	0.7491	-0.1633	0.03951	8233	0.00207062	17.0786
	rs17635646	0.7115	-0.1488	0.03645	8233	0.00202011	16.6612
	rs1947164	0.3207	-0.1714	0.03563	8233	0.00280293	23.1358
	rs199684318	0.4286	-0.1486	0.03647	8233	0.00201249	16.5982
	rs200368403	0.8868	-0.2449	0.0556	8233	0.00235097	19.3965
	rs2075128	0.93717	0.3061	0.07036	8233	0.00229361	18.9221
	rs2187224	0.2215	-0.187	0.04177	8233	0.00242851	20.0377
	rs2305739	0.9812	0.5436	0.1243	8233	0.00231767	19.121
	rs2497105	0.6905	0.1538	0.03674	8233	0.00212399	17.5198
	rs2708259	0.6111	0.1592	0.03467	8233	0.00255452	21.0801
	rs2858723	0.6475	-0.1523	0.03672	8233	0.00208511	17.1984
	rs300509	0.1617	-0.1896	0.04571	8233	0.0020854	17.2008
	rs3107786	0.6834	0.1551	0.03744	8233	0.00208013	17.1572
	rs34667324	0.98035	0.5097	0.1225	8233	0.00209839	17.3082
	rs34730991	0.94553	0.321	0.07644	8233	0.00213738	17.6304
	rs35626835	0.93514	-0.2783	0.0681	8233	0.00202439	16.6965
	rs35840839	0.98435	-0.6042	0.1393	8233	0.00227987	18.8085
	rs368626648	0.93385	0.2867	0.06843	8233	0.00212755	17.5492
	rs3736818	0.92387	-0.3318	0.06949	8233	0.00276153	22.7931
	rs374893	0.7557	0.1756	0.03863	8233	0.00250353	20.6583
	rs4131326	0.98384	0.6753	0.1444	8233	0.00264941	21.8652
	rs4252055	0.8848	0.2485	0.05412	8233	0.00255428	21.0781
	rs4287730	0.2283	0.1711	0.0416	8233	0.00205052	16.9125
	rs4289376	0.5567	0.139	0.03379	8233	0.00205118	16.9179
	rs4300757	0.0511	0.338	0.07866	8233	0.00223766	18.4595
	rs4307359	0.303	0.156	0.03659	8233	0.00220297	18.1727
	rs4481011	0.8214	0.2066	0.04351	8233	0.00273109	22.5412
	rs452211	0.5804	-0.1407	0.03394	8233	0.00208306	17.1814
	rs4611052	0.94537	-0.3717	0.07843	8233	0.00272069	22.4551
	rs4703215	0.6828	-0.1539	0.03601	8233	0.00221366	18.261
	rs4905574	0.0193	-0.5308	0.1309	8233	0.00199323	16.4391
	rs4951504	0.1217	0.2233	0.05222	8233	0.00221606	18.2809
	rs543961903	0.866	0.2341	0.05008	8233	0.00264707	21.8458
	rs56715286	0.93926	0.2865	0.06939	8233	0.00206633	17.0432
	rs57365217	0.92779	-0.3291	0.06789	8233	0.00284609	23.493
	rs59265855	0.98492	0.8839	0.1746	8233	0.0031032	25.622
	rs59774792	0.6495	-0.1585	0.03503	8233	0.00248051	20.4679
	rs6003633	0.7623	-0.1698	0.0398	8233	0.00220593	18.1972
	rs6043683	0.7772	0.1762	0.04163	8233	0.00217119	17.9099
	rs61733508	0.92733	0.2794	0.06684	8233	0.00211788	17.4693
	rs6462534	0.5194	0.1403	0.0342	8233	0.00203994	16.8251
	rs6540276	0.2927	-0.1557	0.03718	8233	0.00212557	17.5329
	rs6553177	0.1375	0.226	0.0513	8233	0.00235181	19.4033
	rs6683970	0.5119	0.1567	0.03774	8233	0.00208962	17.2357
	rs6743139	0.4967	0.1441	0.03429	8233	0.00214045	17.6558
	rs6753292	0.3281	0.1562	0.03845	8233	0.00200051	16.4992
	rs7041837	0.5113	-0.1709	0.04183	8233	0.00202335	16.6879
	rs7103371	0.724	0.1666	0.03752	8233	0.00238906	19.7115
	rs71560117	0.98956	-0.6819	0.1631	8233	0.00211863	17.4754
	rs718986	0.97389	-0.4601	0.1121	8233	0.00204196	16.8418
	rs7189932	0.8528	-0.2066	0.04797	8233	0.00224795	18.5445
	rs72624432	0.7762	0.1759	0.04229	8233	0.00209694	17.2962
	rs72674398	0.96292	0.4129	0.09319	8233	0.0023788	19.6266
	rs72952158	0.7476	-0.1589	0.03861	8233	0.00205304	16.9333
	rs7298021	0.95485	-0.3865	0.09161	8233	0.00215733	17.7954
	rs73346400	0.819	0.181	0.04357	8233	0.00209177	17.2535
	rs7443015	0.5268	-0.1357	0.03343	8233	0.00199738	16.4733
	rs75695277	0.98679	-0.7194	0.1547	8233	0.00261977	21.62
	rs75734067	0.91325	0.2495	0.05795	8233	0.00224646	18.5323
	rs76386861	0.8777	0.264	0.05299	8233	0.00300576	24.815
	rs76494127	0.94915	0.3242	0.07886	8233	0.00204863	16.8969
	rs7678105	0.7423	0.1656	0.03859	8233	0.00223174	18.4105
	rs78664755	0.97084	0.4453	0.1037	8233	0.00223469	18.435
	rs79385270	0.627	-0.1541	0.0341	8233	0.00247436	20.417
	rs79629170	0.93233	0.2855	0.06791	8233	0.00214218	17.6701
	rs79822859	0.97317	0.4532	0.1109	8233	0.00202432	16.696
	rs80182853	0.98922	-0.7799	0.1657	8233	0.00268354	22.1476
	rs8063270	0.7172	-0.158	0.03696	8233	0.00221477	18.2703
	rs808355	0.2261	0.1613	0.03963	8233	0.00200812	16.5621
	rs8091635	0.9243	-0.2769	0.06503	8233	0.00219738	18.1265
	rs879411	0.4713	-0.1371	0.0334	8233	0.00204238	16.8452
	rs9370218	0.98915	0.8981	0.1662	8233	0.0035342	29.1932
	rs9858367	0.5975	-0.1449	0.03362	8233	0.00225115	18.571

## Sheet: ukb-e-864-EAS
Name	SNP	eaf.exposure	beta.exposure	se.exposure	N	R2	F
	rs10036354	0.0666	-0.5053	0.114	2558	0.00762194	19.6313
	rs10190662	0.8976	0.4306	0.1052	2558	0.006507	16.7408
	rs10201073	0.0644	0.5086	0.1211	2558	0.00684825	17.6248
	rs10809040	0.95636	0.9148	0.1759	2558	0.0104629	27.0259
	rs10930544	0.2277	-0.2831	0.06788	2558	0.00675387	17.3803
	rs10956351	0.3228	-0.3081	0.06374	2558	0.00905128	23.3464
	rs11177946	0.97673	0.9439	0.2019	2558	0.00847196	21.8393
	rs112917894	0.8806	-0.3654	0.08809	2558	0.00668147	17.1927
	rs113469398	0.98513	1.3	0.2998	2558	0.00729696	18.7881
	rs117161703	0.93187	0.5041	0.1156	2558	0.00737905	19.0011
	rs11812634	0.94097	0.5632	0.1216	2558	0.00831631	21.4348
	rs11874111	0.6201	-0.2646	0.06408	2558	0.00662139	17.0371
	rs12031468	0.7918	0.284	0.06904	2558	0.0065716	16.9081
	rs12204376	0.92303	0.5072	0.1204	2558	0.00688973	17.7323
	rs12507961	0.4739	-0.2462	0.05855	2558	0.00686484	17.6678
	rs13062572	0.97853	0.8883	0.2154	2558	0.00660465	16.9937
	rs13338060	0.6418	0.2604	0.06176	2558	0.00690175	17.7635
	rs1484763	0.92768	-0.5062	0.1097	2558	0.00825525	21.2761
	rs150992456	0.97981	1.287	0.2542	2558	0.00992145	25.6133
	rs1626142	0.3865	-0.2629	0.05947	2558	0.00758192	19.5275
	rs16878739	0.98827	1.158	0.2635	2558	0.00749357	19.2982
	rs1716468	0.2622	-0.2805	0.06531	2558	0.00715954	18.4318
	rs17238963	0.8851	0.3807	0.09195	2558	0.00665673	17.1286
	rs17762049	0.97772	0.905	0.2231	2558	0.00639165	16.4421
	rs200407880	0.8938	0.3956	0.09632	2558	0.00655126	16.8554
	rs2532099	0.3206	-0.3621	0.08109	2558	0.00773481	19.9243
	rs26224	0.8828	0.4157	0.09612	2558	0.00725885	18.6893
	rs3010288	0.2005	0.2897	0.07075	2558	0.00651188	16.7535
	rs35281515	0.93178	0.4837	0.1122	2558	0.0072131	18.5706
	rs3847844	0.5915	-0.2539	0.0602	2558	0.00690593	17.7743
	rs463402	0.90281	0.5063	0.104	2558	0.00918002	23.6815
	rs4750896	0.92243	0.4988	0.1176	2558	0.00698384	17.9762
	rs5017404	0.6183	0.2482	0.05827	2558	0.00704277	18.129
	rs544403125	0.91224	0.5312	0.1094	2558	0.00913264	23.5582
	rs55908246	0.8121	0.3018	0.07321	2558	0.00659966	16.9808
	rs56840567	0.843	-0.3308	0.07905	2558	0.00679929	17.498
	rs59069289	0.93586	0.47	0.1143	2558	0.00656661	16.8952
	rs60656607	0.5412	0.2527	0.05735	2558	0.00753285	19.4001
	rs62446540	0.8399	0.324	0.07684	2558	0.0069025	17.7654
	rs6858208	0.4052	-0.2502	0.06042	2558	0.00665903	17.1346
	rs7101709	0.3413	-0.2731	0.06082	2558	0.0078206	20.147
	rs7147024	0.123	-0.3524	0.08614	2558	0.00650024	16.7233
	rs71644138	0.798	-0.3151	0.0742	2558	0.00700063	18.0198
	rs7176298	0.94155	0.5236	0.1238	2558	0.00694434	17.8739
	rs7209812	0.4504	0.2337	0.05689	2558	0.00655374	16.8619
	rs72478472	0.65	0.2658	0.06157	2558	0.007233	18.6222
	rs72977942	0.8866	0.429	0.08918	2558	0.00896536	23.1228
	rs7579899	0.7826	0.2942	0.0695	2558	0.00695638	17.9051
	rs79376319	0.97852	0.8147	0.1974	2558	0.00661482	17.0201
	rs7981247	0.7879	0.328	0.07778	2558	0.00690403	17.7694
	rs8010443	0.6084	0.2748	0.05797	2558	0.00870819	22.4537
	rs873603	0.585	0.2422	0.05922	2558	0.00649651	16.7137
	rs9305664	0.8619	-0.3383	0.08269	2558	0.00650077	16.7247
	rs937267	0.0533	-0.5531	0.1363	2558	0.00639629	16.4542
	rs9544218	0.98847	1.189	0.2912	2558	0.00647529	16.6587
	rs9909298	0.5589	0.2718	0.06682	2558	0.00642666	16.5328

## Sheet: ukb-e-864-MID
Name	SNP	eaf.exposure	beta.exposure	se.exposure	N	R2	F
	rs10213431	0.6097	0.3936	0.08021	1508	0.0157171	24.0479
	rs10256625	0.0916	0.5662	0.1318	1508	0.01209	18.4303
	rs10774291	0.6101	-0.3007	0.07406	1508	0.0108137	16.4635
	rs11059806	0.92755	0.752	0.1463	1508	0.0172188	26.3858
	rs111067794	0.97986	1.467	0.2757	1508	0.0184292	28.2755
	rs112127659	0.92646	0.6951	0.1434	1508	0.0153419	23.465
	rs115639912	0.94052	0.7019	0.1676	1508	0.0114969	17.5156
	rs116496902	0.96585	0.9881	0.2034	1508	0.0154083	23.568
	rs117307085	0.96353	0.8552	0.1929	1508	0.0128661	19.6288
	rs117481964	0.95649	-0.7772	0.1828	1508	0.0118451	18.0525
	rs11760642	0.7465	0.3452	0.08349	1508	0.0112092	17.0725
	rs118049408	0.95694	0.8079	0.1862	1508	0.0123301	18.8009
	rs12461992	0.8388	-0.4164	0.1009	1508	0.0111676	17.0084
	rs1331141	0.1671	-0.4125	0.09563	1508	0.012188	18.5816
	rs1359568	0.5427	0.3062	0.07339	1508	0.0114117	17.3844
	rs140409263	0.9751	1.047	0.233	1508	0.0132131	20.1653
	rs140765990	0.5069	0.352	0.08427	1508	0.0114378	17.4246
	rs17728270	0.96599	0.8979	0.2129	1508	0.0116576	17.7635
	rs2083262	0.0608	0.6482	0.1539	1508	0.0116268	17.7159
	rs2137610	0.7842	-0.3749	0.09114	1508	0.011096	16.898
	rs2303813	0.8036	0.4101	0.1001	1508	0.0110079	16.7624
	rs2348096	0.6556	0.3165	0.07536	1508	0.0115615	17.6153
	rs2425134	0.7892	-0.385	0.08982	1508	0.0120369	18.3484
	rs2527161	0.1782	-0.4114	0.09717	1508	0.0117471	17.9014
	rs2544026	0.822	0.4007	0.09753	1508	0.0110695	16.8572
	rs28611112	0.3678	-0.3332	0.07853	1508	0.0117973	17.9789
	rs3095568	0.134	-0.5128	0.1112	1508	0.013906	21.2378
	rs35031816	0.8367	0.3981	0.09797	1508	0.010831	16.49
	rs35394763	0.5652	0.307	0.07565	1508	0.0108029	16.4468
	rs35514174	0.8743	0.4447	0.1096	1508	0.0107993	16.4413
	rs371044461	0.6459	-0.329	0.07678	1508	0.0120292	18.3366
	rs373433214	0.7294	0.4025	0.0896	1508	0.0132051	20.153
	rs373900938	0.973	1.015	0.2381	1508	0.0119072	18.1483
	rs4412023	0.177	-0.4145	0.09504	1508	0.0124564	18.9959
	rs4532861	0.7193	0.4973	0.08907	1508	0.0202529	31.1313
	rs4709838	0.8594	-0.4486	0.1073	1508	0.0114581	17.4559
	rs4871200	0.4598	0.3381	0.08029	1508	0.0116222	17.7089
	rs4889360	0.474	-0.309	0.07605	1508	0.010829	16.487
	rs4934620	0.7572	-0.368	0.08602	1508	0.011991	18.2777
	rs57208842	0.9098	0.5944	0.139	1508	0.011981	18.2621
	rs5761842	0.1667	0.4015	0.09855	1508	0.0108869	16.5761
	rs583326	0.8771	0.4626	0.114	1508	0.0108015	16.4447
	rs60131749	0.8753	0.464	0.1109	1508	0.0114752	17.4822
	rs61351785	0.96411	0.866	0.1993	1508	0.0123656	18.8558
	rs62029903	0.92461	0.6442	0.1469	1508	0.012592	19.2053
	rs62148939	0.97781	1.262	0.2801	1508	0.0132826	20.2729
	rs6669706	0.8554	0.4442	0.1029	1508	0.0122065	18.6102
	rs6771321	0.97149	0.892	0.2149	1508	0.0112959	17.206
	rs6835368	0.6688	0.3342	0.08064	1508	0.0112614	17.1528
	rs6864523	0.5815	0.3367	0.07589	1508	0.012885	19.6581
	rs6915882	0.4483	0.3138	0.07439	1508	0.0116622	17.7705
	rs7089271	0.4734	-0.3121	0.07418	1508	0.0116023	17.6782
	rs72717023	0.8983	0.5881	0.1344	1508	0.0125378	19.1217
	rs72973393	0.93773	0.6473	0.155	1508	0.0114328	17.4169
	rs73799452	0.806	0.4095	0.093	1508	0.0126938	19.3627
	rs75317282	0.9265	0.5944	0.144	1508	0.0111725	17.016
	rs76367216	0.937	0.6519	0.1496	1508	0.0124355	18.9637
	rs7672913	0.94501	0.6912	0.1661	1508	0.0113529	17.2939
	rs76780148	0.8518	0.5994	0.1043	1508	0.0214316	32.9829
	rs7802215	0.2271	-0.3783	0.08823	1508	0.0120442	18.3596
	rs7831502	0.8799	0.4858	0.1161	1508	0.0114772	17.4853
	rs78331934	0.98609	1.486	0.3363	1508	0.0127819	19.4988
	rs78677893	0.8554	0.4813	0.1094	1508	0.0126723	19.3295
	rs7939143	0.875	0.4596	0.1113	1508	0.0111811	17.0292
	rs7973791	0.8975	0.604	0.1224	1508	0.0158911	24.3184
	rs8051062	0.4696	-0.3324	0.07326	1508	0.0134678	20.5595
	rs8101151	0.8448	-0.4822	0.1051	1508	0.0137666	21.0219
	rs815378	0.3256	-0.3337	0.07987	1508	0.0114431	17.4329
	rs9429734	0.1143	-0.516	0.1192	1508	0.0122739	18.7142
	rs9508615	0.2643	-0.3636	0.0835	1508	0.0124179	18.9364
	rs9862553	0.6663	-0.3506	0.07999	1508	0.0125792	19.1856
	rs9975650	0.411	0.3159	0.07597	1508	0.0113361	17.2679

## Sheet: ukb-e-884-AFR
Name	SNP	eaf.exposure	beta.exposure	se.exposure	N	R2	F
	rs10167952	0.8543	-0.2378	0.05835	5870	0.00282148	16.6033
	rs10172180	0.7656	-0.2105	0.05078	5870	0.00291885	17.1779
	rs1024086	0.6072	0.1901	0.04578	5870	0.00292887	17.2371
	rs1035784	0.6752	-0.191	0.04684	5870	0.00282466	16.6221
	rs10417126	0.778	-0.2332	0.05475	5870	0.00308113	18.136
	rs10477723	0.3887	0.2228	0.04319	5870	0.00451296	26.6021
	rs10734914	0.216	0.2054	0.04968	5870	0.0029036	17.0879
	rs10769820	0.97859	-0.6849	0.1564	5870	0.00325631	19.1705
	rs10817869	0.6796	0.214	0.04664	5870	0.0035737	21.0457
	rs10872306	0.7938	0.2289	0.05253	5870	0.00322431	18.9814
	rs10889639	0.4949	0.1732	0.0414	5870	0.00297279	17.4963
	rs10963705	0.7253	-0.1945	0.04747	5870	0.00285182	16.7823
	rs10999172	0.96892	0.5677	0.1299	5870	0.00324318	19.0929
	rs11102779	0.2925	-0.2166	0.04788	5870	0.00347423	20.4579
	rs112960715	0.95862	-0.4585	0.1118	5870	0.00285703	16.8131
	rs113323315	0.8904	-0.3505	0.07504	5870	0.00370289	21.8093
	rs113554336	0.98959	0.9412	0.2124	5870	0.00333401	19.6294
	rs11582915	0.9278	-0.3588	0.085	5870	0.0030263	17.8123
	rs116641719	0.8537	0.2531	0.05989	5870	0.00303332	17.8537
	rs11716334	0.5903	0.1788	0.04208	5870	0.00306628	18.0483
	rs11784323	0.8506	0.2699	0.05942	5870	0.0035025	20.6249
	rs11803705	0.93754	-0.381	0.09131	5870	0.00295726	17.4046
	rs11838818	0.8091	-0.2129	0.05222	5870	0.00282365	16.6161
	rs11861759	0.7173	0.1972	0.0482	5870	0.00284345	16.7329
	rs12107923	0.98695	-0.9313	0.2123	5870	0.00326753	19.2367
	rs12164219	0.8781	-0.285	0.06703	5870	0.00307028	18.0719
	rs12201499	0.4446	0.1945	0.04582	5870	0.00306027	18.0128
	rs12222753	0.7303	-0.1982	0.0473	5870	0.00298229	17.5524
	rs12229524	0.7259	0.1882	0.04631	5870	0.00280564	16.5098
	rs12599052	0.8357	-0.2451	0.05659	5870	0.00318554	18.7525
	rs12949936	0.7341	0.2178	0.04712	5870	0.00362651	21.3578
	rs13015369	0.6911	0.1956	0.04506	5870	0.00319982	18.8368
	rs130453	0.2921	0.1916	0.04568	5870	0.00298814	17.587
	rs13261179	0.96116	-0.484	0.1178	5870	0.00286758	16.8753
	rs13298848	0.1911	0.2197	0.05235	5870	0.00299149	17.6067
	rs13307298	0.1733	-0.2808	0.06503	5870	0.00316629	18.6388
	rs1407121	0.5597	-0.1845	0.04134	5870	0.00338176	19.9115
	rs144853202	0.8999	0.3017	0.07033	5870	0.00312516	18.3959
	rs1473540	0.8722	-0.2649	0.0623	5870	0.00307054	18.0734
	rs1554803	0.7474	0.2202	0.05202	5870	0.00304321	17.9121
	rs1558138	0.2197	0.2135	0.05173	5870	0.00289344	17.028
	rs16987065	0.7928	-0.2294	0.05095	5870	0.00344162	20.2652
	rs17032000	0.8258	-0.2286	0.05551	5870	0.00288084	16.9536
	rs17144561	0.9534	-0.4993	0.1039	5870	0.00391876	23.0858
	rs1842800	0.5174	-0.1813	0.04382	5870	0.00290769	17.1121
	rs1904189	0.7403	-0.2075	0.04601	5870	0.00345296	20.3322
	rs2034021	0.5984	-0.2114	0.04625	5870	0.00354654	20.8852
	rs2057044	0.777	0.2122	0.05069	5870	0.00297655	17.5186
	rs2146858	0.308	0.1955	0.04584	5870	0.00308903	18.1826
	rs2302767	0.3156	-0.1877	0.04494	5870	0.00296303	17.4387
	rs2434713	0.6327	0.2125	0.04443	5870	0.00388184	22.8674
	rs2436771	0.5559	0.1817	0.04276	5870	0.00306664	18.0504
	rs249514	0.7892	-0.2295	0.05128	5870	0.00340057	20.0226
	rs2656855	0.0573	0.4439	0.09897	5870	0.00341538	20.1101
	rs2860517	0.6217	-0.1757	0.04294	5870	0.0028441	16.7368
	rs349234	0.7986	0.2363	0.05604	5870	0.00301981	17.7739
	rs35426491	0.8801	0.2765	0.06604	5870	0.00297744	17.5238
	rs370867684	0.5793	0.1785	0.04344	5870	0.00286821	16.8791
	rs4131165	0.863	-0.2571	0.06259	5870	0.00286622	16.8673
	rs4392202	0.91191	0.3289	0.07538	5870	0.00323274	19.0313
	rs4653632	0.97879	0.6058	0.1488	5870	0.00281572	16.5693
	rs4952087	0.2925	0.1928	0.04706	5870	0.00285123	16.7789
	rs56393928	0.7808	0.2313	0.05209	5870	0.00334771	19.7104
	rs56803705	0.5768	0.1887	0.04563	5870	0.00290497	17.096
	rs58031725	0.95975	0.4645	0.11	5870	0.00302852	17.8254
	rs58651958	0.7962	-0.2174	0.05167	5870	0.00300674	17.6968
	rs58730321	0.7818	0.2243	0.05294	5870	0.00304878	17.945
	rs62160801	0.97389	0.5435	0.1332	5870	0.00282828	16.6434
	rs62265470	0.881	-0.2708	0.06483	5870	0.00296359	17.442
	rs6501708	0.0694	-0.3618	0.08688	5870	0.00294563	17.336
	rs67175988	0.92772	-0.4265	0.08236	5870	0.00454766	26.8076
	rs67462870	0.95199	0.42	0.1027	5870	0.00284108	16.719
	rs6823820	0.7529	-0.2264	0.05024	5870	0.00344759	20.3004
	rs6941657	0.3657	0.1933	0.04743	5870	0.00282158	16.6039
	rs6985259	0.97365	-0.6311	0.143	5870	0.0033071	19.4705
	rs7038327	0.5201	0.1736	0.04112	5870	0.00302718	17.8174
	rs71425361	0.922	-0.3169	0.07811	5870	0.00279626	16.4544
	rs7234611	0.7085	0.1899	0.04455	5870	0.00308585	18.1638
	rs72792048	0.4605	0.1841	0.04498	5870	0.00284572	16.7464
	rs72805585	0.93938	-0.3792	0.09198	5870	0.00288706	16.9903
	rs73802935	0.5734	-0.1776	0.04309	5870	0.00288562	16.9818
	rs74537408	0.92543	-0.3558	0.08739	5870	0.00281595	16.5707
	rs74864809	0.94471	0.4566	0.09974	5870	0.00355752	20.9501
	rs74872443	0.91967	-0.3285	0.07557	5870	0.00320877	18.8896
	rs74964431	0.93737	0.3905	0.08638	5870	0.00346951	20.43
	rs761465	0.2121	-0.2553	0.05281	5870	0.00396557	23.3626
	rs7627205	0.4476	0.1747	0.04254	5870	0.00286488	16.8594
	rs76342970	0.96949	-0.532	0.1202	5870	0.00332605	19.5824
	rs7647081	0.7371	-0.1967	0.04773	5870	0.00288492	16.9777
	rs7727086	0.3456	0.1845	0.04423	5870	0.00295553	17.3945
	rs77891261	0.98833	-0.7846	0.1925	5870	0.00282208	16.6068
	rs78595961	0.93842	-0.3457	0.08524	5870	0.00279421	16.4423
	rs78662522	0.8652	-0.2476	0.06091	5870	0.00280715	16.5187
	rs7872452	0.077	-0.3685	0.08831	5870	0.00295754	17.4063
	rs79262568	0.97898	-0.6732	0.162	5870	0.00293322	17.2628
	rs79454092	0.97768	0.6146	0.1394	5870	0.00330055	19.4317
	rs79813750	0.8659	0.2514	0.06149	5870	0.00283954	16.7099
	rs80182853	0.98896	-0.8448	0.2064	5870	0.00284585	16.7471
	rs8031618	0.94063	-0.3531	0.08672	5870	0.0028164	16.5733
	rs857287	0.3816	-0.1791	0.04313	5870	0.00292901	17.2379
	rs906176	0.8418	-0.271	0.05805	5870	0.00369902	21.7864
	rs9386766	0.93778	0.3844	0.09245	5870	0.00293655	17.2824
	rs9423652	0.0936	-0.3548	0.08713	5870	0.00281688	16.5762
	rs9466936	0.6264	-0.1951	0.04369	5870	0.00338563	19.9344
	rs9808566	0.1318	0.2579	0.06269	5870	0.00287487	16.9184
	rs9825087	0.8338	-0.2409	0.05846	5870	0.00288445	16.9749

## Sheet: ukb-e-884-CSA
Name	SNP	eaf.exposure	beta.exposure	se.exposure	N	R2	F
	rs1009698	0.2935	0.1861	0.04581	7481	0.00220118	16.4989
	rs10209442	0.6514	0.176	0.04068	7481	0.00249585	18.7132
	rs10247696	0.2509	0.1861	0.04498	7481	0.00228298	17.1135
	rs10429948	0.3118	0.1829	0.04126	7481	0.00261981	19.645
	rs10815233	0.3993	0.1752	0.04229	7481	0.00228896	17.1584
	rs10950234	0.4359	0.1709	0.03902	7481	0.00255763	19.1776
	rs11060937	0.558	-0.1622	0.03997	7481	0.00219644	16.4633
	rs113620330	0.94446	0.3358	0.08187	7481	0.00224376	16.8188
	rs1147142	0.2166	0.2034	0.04803	7481	0.00239154	17.9292
	rs116419470	0.94878	0.3912	0.08613	7481	0.00275	20.624
	rs117076875	0.98252	0.6941	0.1626	7481	0.00242989	18.2174
	rs12150376	0.7427	-0.2002	0.04813	7481	0.00230746	17.2974
	rs12446145	0.5062	0.1715	0.03849	7481	0.0026468	19.848
	rs12468893	0.8549	-0.2422	0.0543	7481	0.00265238	19.8899
	rs12548281	0.6241	-0.1673	0.03901	7481	0.00245253	18.3875
	rs12632907	0.91672	0.2949	0.07221	7481	0.00222448	16.674
	rs13171313	0.7834	0.2166	0.05251	7481	0.00226927	17.0105
	rs13271632	0.8516	-0.2418	0.05446	7481	0.00262818	19.7079
	rs144548572	0.95287	-0.4589	0.09508	7481	0.00310419	23.2885
	rs1447683	0.5569	0.1643	0.03829	7481	0.00245515	18.4072
	rs144960986	0.93883	-0.381	0.09197	7481	0.00228877	17.157
	rs1555159	0.8587	-0.2332	0.0543	7481	0.0024594	18.4392
	rs190217029	0.91869	-0.3166	0.07137	7481	0.00262355	19.6732
	rs2031727	0.758	0.1906	0.04448	7481	0.00244845	18.3569
	rs2080341	0.3029	-0.1802	0.04226	7481	0.00242458	18.1775
	rs2409547	0.6605	0.176	0.0406	7481	0.00250567	18.787
	rs2583503	0.7885	-0.1961	0.04706	7481	0.00231571	17.3594
	rs28715350	0.90904	0.281	0.06675	7481	0.00236332	17.7172
	rs2901057	0.7588	0.2035	0.04528	7481	0.00269268	20.193
	rs2901646	0.3912	-0.1615	0.0396	7481	0.00221835	16.6279
	rs36093591	0.8327	0.2153	0.0515	7481	0.00233078	17.4726
	rs374021373	0.94792	-0.3705	0.08646	7481	0.00244862	18.3582
	rs4705069	0.6741	-0.1773	0.04238	7481	0.00233411	17.4976
	rs56126622	0.92244	0.3001	0.07229	7481	0.00229835	17.229
	rs57004423	0.7816	0.205	0.04686	7481	0.00255173	19.1332
	rs61419297	0.8444	-0.2131	0.05238	7481	0.00220758	16.547
	rs62053173	0.9354	-0.3476	0.0791	7481	0.0025747	19.3059
	rs62152138	0.95371	0.4509	0.1102	7481	0.00223289	16.7371
	rs62301578	0.2985	-0.1941	0.04158	7481	0.00290442	21.7854
	rs6367	0.6193	0.1822	0.04141	7481	0.0025811	19.354
	rs67787140	0.8305	-0.2194	0.05359	7481	0.0022355	16.7567
	rs6790000	0.2408	-0.2104	0.04656	7481	0.00272221	20.415
	rs6805711	0.1355	-0.2361	0.05584	7481	0.00238399	17.8725
	rs7146077	0.4669	-0.1869	0.04476	7481	0.00232524	17.431
	rs72626576	0.8641	0.2427	0.05843	7481	0.00230095	17.2485
	rs7311564	0.94889	0.3647	0.08665	7481	0.00236237	17.71
	rs73162091	0.8417	-0.215	0.05263	7481	0.00222578	16.6838
	rs758801	0.0763	-0.308	0.0722	7481	0.00242668	18.1933
	rs7640948	0.2657	0.1804	0.0433	7481	0.00231489	17.3533
	rs77396727	0.4355	0.1587	0.03879	7481	0.00223246	16.7339
	rs7771035	0.95773	0.4232	0.09668	7481	0.00255474	19.1559
	rs78842596	0.2848	-0.1846	0.04243	7481	0.00252383	18.9235
	rs79037498	0.92871	0.325	0.07937	7481	0.00223626	16.7625
	rs7920785	0.8296	0.2531	0.05369	7481	0.00296176	22.2168
	rs79308057	0.98693	-0.715	0.1747	7481	0.00223406	16.746
	rs79773214	0.93712	-0.3266	0.07898	7481	0.00228059	17.0955
	rs857421	0.6907	-0.1707	0.04102	7481	0.00230947	17.3125
	rs874033	0.8746	0.2522	0.06028	7481	0.00233437	17.4996
	rs926936	0.98423	0.6496	0.1525	7481	0.00241958	18.14
	rs980844	0.5942	0.168	0.03901	7481	0.00247304	18.5417

## Sheet: ukb-e-884-EAS
Name	SNP	eaf.exposure	beta.exposure	se.exposure	N	R2	F
	rs10732345	0.1727	-0.3907	0.09426	2402	0.00710172	17.166
	rs10740383	0.5049	-0.2963	0.07054	2402	0.0072919	17.6291
	rs10867369	0.91726	0.5423	0.1269	2402	0.0075456	18.2471
	rs10928716	0.738	0.366	0.079	2402	0.00885669	21.446
	rs11164928	0.7571	0.3554	0.08543	2402	0.00715357	17.2923
	rs114152497	0.94973	-0.7295	0.1791	2402	0.00685957	16.5767
	rs1163892	0.4617	0.2814	0.06893	2402	0.00689058	16.6521
	rs11725074	0.95565	0.8097	0.1831	2402	0.00807564	19.5393
	rs11727172	0.90055	-0.5206	0.1156	2402	0.00837275	20.2643
	rs11936090	0.94268	0.6508	0.1598	2402	0.00685772	16.5722
	rs11971847	0.96694	0.9035	0.2198	2402	0.00698528	16.8826
	rs12537735	0.2617	-0.3427	0.08355	2402	0.00695554	16.8102
	rs12626188	0.5602	-0.3461	0.06969	2402	0.0101637	24.6434
	rs12763354	0.6145	-0.2839	0.06881	2402	0.007037	17.0085
	rs13079078	0.6499	-0.3931	0.08764	2402	0.00830627	20.102
	rs13247109	0.98591	1.374	0.3197	2402	0.00763112	18.4555
	rs1329474	0.98938	-1.39	0.3338	2402	0.00716737	17.3259
	rs13408562	0.92444	-0.5687	0.1326	2402	0.00759965	18.3788
	rs140765232	0.97607	1.007	0.2384	2402	0.00737326	17.8273
	rs1549792	0.98031	-1.209	0.2774	2402	0.00784595	18.9792
	rs1565355	0.7148	-0.3715	0.07788	2402	0.00938422	22.7355
	rs161371	0.3401	-0.3204	0.07103	2402	0.00839972	20.3301
	rs164701	0.8572	0.4071	0.09734	2402	0.00722929	17.4766
	rs17065415	0.91445	-0.5085	0.1225	2402	0.0071225	17.2166
	rs1800247	0.703	-0.3195	0.07478	2402	0.0075424	18.2393
	rs2232616	0.94933	0.6598	0.1577	2402	0.00723494	17.4904
	rs2250528	0.1399	0.5108	0.1037	2402	0.0100001	24.2428
	rs2305542	0.8582	-0.4246	0.1007	2402	0.00734726	17.7639
	rs2387122	0.7516	-0.3938	0.09432	2402	0.00720494	17.4173
	rs34143604	0.3281	0.3068	0.07264	2402	0.00737178	17.8237
	rs34199913	0.96293	-0.8756	0.1995	2402	0.0079558	19.247
	rs35543031	0.90356	-0.5446	0.1282	2402	0.00745685	18.0309
	rs36024238	0.92153	0.5324	0.1294	2402	0.00699817	16.914
	rs3780975	0.93095	-0.6143	0.138	2402	0.00818204	19.7989
	rs439456	0.1778	0.3592	0.08792	2402	0.00690108	16.6777
	rs56071110	0.95796	-0.7366	0.1733	2402	0.00746516	18.0511
	rs56156240	0.8249	-0.4261	0.08919	2402	0.00941262	22.8049
	rs567309465	0.98833	1.487	0.3666	2402	0.00680298	16.439
	rs57729468	0.97708	-1.431	0.2555	2402	0.0128911	31.3426
	rs58184830	0.98466	1.573	0.3749	2402	0.00727582	17.59
	rs61938107	0.917	0.5328	0.121	2402	0.00800743	19.373
	rs62479582	0.7419	0.3441	0.07965	2402	0.00771016	18.6482
	rs6669773	0.96794	-0.9374	0.2304	2402	0.0068443	16.5395
	rs6839105	0.6684	-0.3152	0.07664	2402	0.00699264	16.9005
	rs6991787	0.92919	-0.5856	0.1378	2402	0.00746239	18.0444
	rs71599974	0.8688	-0.4182	0.1012	2402	0.00705923	17.0626
	rs72725725	0.94904	0.6404	0.1565	2402	0.00692283	16.7306
	rs7930702	0.7025	-0.3187	0.07564	2402	0.00733652	17.7378
	rs7960282	0.5653	0.307	0.07189	2402	0.00753498	18.2212
	rs9625534	0.98311	1.188	0.2806	2402	0.00740723	17.91

## Sheet: ukb-e-884-mid
Name	SNP	eaf.exposure	beta.exposure	se.exposure	N	R2	F
	rs10023556	0.5626	-0.4515	0.0967	1407	0.0152578	21.7693
	rs1005221	0.3813	-0.4061	0.09394	1407	0.0131081	18.6615
	rs10167462	0.2523	-0.4338	0.1043	1407	0.0121453	17.274
	rs10232152	0.4851	0.4113	0.09264	1407	0.0138161	19.6835
	rs10493468	0.6475	0.381	0.0928	1407	0.0118383	16.832
	rs10510715	0.90167	-0.6135	0.1511	1407	0.011581	16.462
	rs10904353	0.5753	0.3816	0.0924	1407	0.0119769	17.0316
	rs10905274	0.5134	-0.4067	0.09581	1407	0.0126446	17.9932
	rs10925543	0.6379	-0.3918	0.09622	1407	0.0116471	16.557
	rs11200645	0.8028	-0.5133	0.1201	1407	0.0128162	18.2406
	rs112566316	0.94727	-0.9159	0.2225	1407	0.0118999	16.9207
	rs115847332	0.97245	-1.136	0.2798	1407	0.01158	16.4605
	rs11631474	0.627	-0.4016	0.09233	1407	0.013268	18.8923
	rs117035203	0.96848	1.19	0.2685	1407	0.0137686	19.615
	rs12319374	0.95174	-0.9384	0.2155	1407	0.0132976	18.9349
	rs12342966	0.3569	0.4078	0.09833	1407	0.0120768	17.1753
	rs12443864	0.90119	0.7337	0.1571	1407	0.0152655	21.7805
	rs12472644	0.8088	0.5278	0.1138	1407	0.0150581	21.4801
	rs1271573	0.3562	-0.3892	0.09449	1407	0.0119145	16.9417
	rs12919246	0.678	-0.4547	0.09648	1407	0.015541	22.1798
	rs1298103	0.0862	0.7166	0.1642	1407	0.0133559	19.0191
	rs138984091	0.97078	-1.129	0.2699	1407	0.0122834	17.4729
	rs141212547	0.7378	0.5079	0.1083	1407	0.0153911	21.9625
	rs141883693	0.96426	1.166	0.2407	1407	0.0164047	23.433
	rs1584881	0.8214	0.4811	0.1153	1407	0.012223	17.3858
	rs16850034	0.8259	-0.5082	0.1155	1407	0.013573	19.3325
	rs16999725	0.92833	-0.8228	0.1824	1407	0.0142564	20.3199
	rs17011498	0.6579	-0.4083	0.09549	1407	0.0128275	18.2568
	rs1838724	0.6805	-0.4133	0.09796	1407	0.0124934	17.7752
	rs1865329	0.4692	-0.4218	0.1027	1407	0.0118468	16.8444
	rs1950995	0.92004	-0.8316	0.1912	1407	0.0132666	18.8902
	rs2255108	0.589	0.4417	0.09287	1407	0.0158228	22.5884
	rs2289331	0.371	0.3822	0.0929	1407	0.0118867	16.9018
	rs2377622	0.432	0.4109	0.09322	1407	0.0136208	19.4015
	rs2581961	0.0779	0.7077	0.1689	1407	0.0123242	17.5316
	rs2758739	0.5757	0.3664	0.08832	1407	0.0120842	17.186
	rs2810446	0.3146	0.412	0.0989	1407	0.0121838	17.3294
	rs2828441	0.7846	-0.4781	0.1128	1407	0.0126071	17.9391
	rs2918109	0.0852	-0.7485	0.1671	1407	0.0140601	20.0361
	rs3169733	0.6066	-0.3762	0.09139	1407	0.0119	16.9209
	rs34814467	0.8091	0.482	0.1153	1407	0.0122682	17.4509
	rs35008772	0.8248	-0.5189	0.1174	1407	0.0136946	19.508
	rs3733620	0.8579	0.5596	0.1304	1407	0.0129199	18.39
	rs3892328	0.93131	-0.8463	0.2083	1407	0.0115961	16.4836
	rs3935749	0.1317	-0.5781	0.1394	1407	0.0120756	17.1737
	rs4073681	0.7255	-0.477	0.09991	1407	0.0159421	22.7615
	rs4234737	0.0953	-0.6928	0.168	1407	0.0119422	16.9816
	rs4665214	0.809	0.4831	0.1177	1407	0.011832	16.823
	rs4707664	0.4761	-0.3895	0.08637	1407	0.0142483	20.3082
	rs4746221	0.2368	0.4512	0.106	1407	0.0127138	18.0929
	rs4811907	0.5463	-0.4414	0.1037	1407	0.0127132	18.0921
	rs4836027	0.5147	0.4089	0.0935	1407	0.0134108	19.0982
	rs57211583	0.92475	-0.7349	0.1742	1407	0.0124913	17.7723
	rs57329219	0.9307	0.7084	0.172	1407	0.0119125	16.9388
	rs5768171	0.7845	0.4638	0.1125	1407	0.0119357	16.9722
	rs61980126	0.8524	0.5591	0.1338	1407	0.0122579	17.4361
	rs62045062	0.92661	-0.7494	0.1822	1407	0.0118808	16.8932
	rs62445899	0.94248	0.8314	0.1992	1407	0.0122294	17.395
	rs62559835	0.93035	-0.8036	0.177	1407	0.0144385	20.5833
	rs6847897	0.822	0.4854	0.1186	1407	0.0117651	16.7268
	rs6989342	0.6302	-0.3907	0.09303	1407	0.0123804	17.6126
	rs7023407	0.91761	-0.7117	0.1648	1407	0.0130818	18.6235
	rs7186052	0.91927	-0.7672	0.1676	1407	0.0146742	20.9243
	rs7249531	0.2627	-0.4564	0.1054	1407	0.0131512	18.7237
	rs74037554	0.8133	0.4595	0.1109	1407	0.0120544	17.1431
	rs77190117	0.95682	0.9835	0.2235	1407	0.0135757	19.3364
	rs77742453	0.94455	0.8403	0.1967	1407	0.0128047	18.2239
	rs7940118	0.4981	0.4375	0.09204	1407	0.0158048	22.5624
	rs7956930	0.7484	-0.4527	0.1047	1407	0.013113	18.6685
	rs8061110	0.7866	-0.4589	0.1128	1407	0.0116264	16.5272
	rs9393003	0.014	1.888	0.4132	1407	0.0146215	20.8481
	rs9439731	0.5821	0.3754	0.09163	1407	0.0117888	16.7608
	rs9475973	0.95203	0.8728	0.2105	1407	0.0120714	17.1675
	rs9578155	0.5032	-0.4192	0.09182	1407	0.0145978	20.8137
	rs9644881	0.5347	0.4058	0.09342	1407	0.0132332	18.842

[truncated: 4 more sheets: ukb-e-904-AFR, ukb-e-904-CSA, ukb-e-904-EAS, ukb-e-904-MID]
